# Supplementary material for: How do digital platform capabilities affect service innovation in service manufacturing firms? The role of knowledge creation and environmental uncertainty
Source: PLoS One. 2025 Sep 26;20(9):e0333382. doi: 10.1371/journal.pone.0333382 (PMC12469106; doi:10.1371/journal.pone.0333382)
Supplement: S1 Data — (XLSX) [file pone.0333382.s001.xlsx]

## Sheet: Sheet1
Number	1. The position you hold in the company.	2. Your years of working experience in the company.	3. Your company's year of incorporation (as of 2022).	4. The size of your company's personnel.	5. Enterprise nature of your company.	6. Your company's experience of cooperation with other companies (organizations).	7.digital platform integration and analysis capabilities - DI1 enterprises can easily access the platform partner's system, collection, transmission and integration of platform data information.	7. DI2 enterprises can rely on digital platforms to forecast and analyze their business partners and the external competitive environment.	7. DI3 enterprises can rely on digital platforms to analyze the internal and external data of the enterprise in real time, including information on changes in customers' preferences for product or service demand.	7. DI4 enterprises can exchange real-time information with cooperative enterprises on the platform to realize online management of human, financial and material data.	8. digital platform reconfiguration capabilities - DR1 enterprise digital platform allows us to use existing functional modules to configure new products.	8. DR2 Relying on digital platforms, enterprises can carry out flexible production, agile distribution and efficient service, and respond to changes in customer demand, production tasks and product varieties in a timely manner.	8. DR3 based platform enterprises can quickly personalized, customized, modular design, to achieve agile product development.	8. DR4 enterprises are able to integrate upstream and downstream resources of the platform and carry out cross-enterprise, cross-regional and cross-field industry chain synergistic and integrated operation.	9. Service Innovation - SI1 companies provide services that are unique or innovative to their customers.	9. SI2 businesses provide services that meet more of their customers' needs.	9. SI3 enterprises provide more useful services.	9. SI4 Services provided by enterprises are better in terms of quality.	9. SI5 The services provided bycompanies are technically superior.	9. SI6 The services provided by companies create more possibilities for customers to increase customer value.	10. Knowledge creation - KC1 enterprises will conceptualize new ideas or formulate new solutions to problems according to changes in the external environment, in order to update management experience and skills.	10. KC2 Enterprises will create information knowledge related to the development of new products based on the needs of external organizations such as suppliers and customers.	10. KC3 Enterprises will create marketable information knowledge based on the needs of external organizations such as suppliers and customers.	10. KC4 enterprises will update their technical information knowledge in accordance with changes in industry technology.	10. KC5 companies can integrate the new knowledge acquired with their own knowledge systems and then use it to develop new products or services.	11. Environmental uncertainty - EU1 companies' customers are constantly demanding products and services.	11. EU2 Difficulty in predicting the actions of competitors of enterprises.	11. EU3 The resources needed by enterprises are becoming increasingly difficult to obtain.	11. EU4 Growing strength of partners in business cooperation.	11. EU5 Changes in demand for products by customers o firms are influenced by non-market factors such as socio-cultural and political factors, social events, etc.	11. EU6 The business operations o enterprises are influenced or interfered with by the government, the public, the media, etc.
1	4	5	4	4	2	2	5	5	5	5	3	4	4	5	3	4	5	4	3	5	4	3	4	4	5	2	4	5	4	2	4
2	2	5	4	5	1	1	4	5	5	5	4	3	4	4	4	3	3	2	4	3	4	4	4	5	4	4	4	4	5	5	3
3	2	3	3	2	2	4	3	3	3	3	2	2	2	2	3	1	2	4	3	2	3	3	4	1	3	3	3	3	3	2	3
4	3	5	3	3	2	2	4	4	4	4	2	3	2	3	4	4	4	3	4	2	5	4	5	5	5	5	4	5	5	5	5
5	2	4	3	2	2	5	2	2	3	2	3	3	3	3	4	5	4	4	4	3	5	5	4	5	5	4	4	4	5	4	5
6	5	5	4	4	2	5	4	5	5	4	3	3	3	3	1	3	4	4	4	3	5	4	4	5	5	4	5	5	5	4	5
7	2	4	4	1	2	2	4	3	4	3	4	4	4	4	4	3	5	3	5	5	5	5	5	5	4	5	5	5	5	5	5
8	5	5	3	2	2	5	5	4	5	5	1	2	2	2	5	4	5	4	5	5	5	4	5	5	4	5	5	3	4	5	5
9	5	3	4	2	1	3	3	3	3	3	4	4	5	4	4	5	5	4	5	5	2	2	3	4	4	1	3	3	3	4	4
10	5	5	3	2	2	4	5	5	5	4	4	5	5	4	5	3	5	5	4	4	3	4	5	4	3	5	3	4	5	4	4
11	5	5	4	2	2	5	4	5	5	4	2	2	4	3	5	5	5	5	4	5	5	5	4	5	4	2	3	4	4	4	3
12	3	5	4	4	2	2	4	3	4	4	5	4	5	5	4	4	5	4	5	4	4	5	5	4	3	5	4	5	5	5	4
13	3	5	4	2	2	5	5	5	5	5	1	1	1	2	3	4	3	4	3	2	5	4	5	4	5	5	3	5	4	5	5
14	4	3	3	2	2	4	2	4	3	3	4	3	4	4	4	4	5	4	4	5	4	4	4	3	5	2	2	4	3	3	2
15	1	4	3	3	2	2	2	2	2	4	3	3	4	4	3	4	4	4	4	3	4	4	4	4	4	4	4	3	3	4	4
16	4	5	4	2	2	4	3	4	4	4	4	4	4	5	5	4	5	4	5	4	5	5	5	5	4	3	4	3	2	5	3
17	5	5	4	2	2	4	4	3	4	5	1	2	1	2	4	4	4	4	4	4	5	5	4	4	4	4	5	5	5	4	5
18	3	4	3	3	2	2	4	3	3	4	5	5	5	5	2	3	3	4	3	3	3	4	4	4	4	5	4	5	5	5	5
19	3	4	4	3	2	5	2	3	5	5	3	2	5	4	4	4	3	4	5	4	4	4	4	3	5	4	3	4	5	2	4
20	5	3	2	1	1	2	2	4	4	3	4	4	4	5	4	4	4	5	4	3	5	3	5	5	5	4	4	4	5	5	5
21	5	5	4	2	2	4	4	5	4	4	4	4	4	4	4	4	4	3	4	4	5	4	4	4	4	5	3	5	4	3	4
22	4	3	4	3	4	5	3	2	3	3	4	3	1	2	1	1	2	1	2	2	3	3	3	3	3	1	2	1	1	1	2
23	1	2	1	1	2	5	2	3	3	3	4	5	5	4	3	4	3	3	3	3	5	4	5	4	5	2	4	4	2	3	3
24	5	4	3	2	2	4	2	5	3	4	3	2	2	3	3	4	5	5	3	4	4	4	4	4	4	3	3	1	3	1	3
25	2	5	3	2	2	4	4	4	4	5	3	4	5	5	3	4	4	4	3	3	4	5	5	3	5	4	5	5	4	4	2
26	2	4	4	3	1	3	3	4	3	5	3	3	4	2	5	5	5	5	4	5	4	3	4	3	3	5	3	5	5	4	4
27	1	3	2	3	3	2	3	3	3	3	1	3	3	3	3	3	3	4	2	3	5	5	5	5	3	5	5	4	4	4	4
28	4	5	3	3	2	5	3	5	5	4	4	5	4	5	4	3	4	4	4	4	5	4	4	5	5	4	4	5	4	4	4
29	3	3	2	2	2	3	4	1	3	4	4	2	5	5	3	3	4	5	5	4	4	5	3	4	5	5	5	5	5	4	5
30	1	1	1	1	3	2	4	4	3	4	5	5	5	5	3	3	1	3	2	3	2	2	3	3	3	5	4	5	4	5	5
31	3	1	1	1	4	2	2	4	4	5	4	5	4	5	5	4	4	5	5	5	5	4	4	4	5	3	3	4	3	1	3
32	4	5	4	2	2	4	4	5	4	5	4	3	2	3	3	2	3	4	2	4	4	3	4	3	5	4	4	4	4	3	4
33	3	4	4	2	2	3	3	2	5	4	2	3	3	2	5	5	5	5	5	5	4	3	5	4	4	3	4	3	5	4	3
34	3	3	2	1	1	4	3	3	2	4	3	5	4	4	5	5	4	3	5	4	5	4	5	5	5	4	4	4	5	4	4
35	5	5	3	2	2	5	4	3	5	4	4	5	4	5	5	5	5	5	4	5	2	3	2	4	2	4	4	4	4	3	3
36	5	5	4	2	2	4	4	5	2	4	3	4	4	4	4	4	4	4	4	5	5	5	5	4	5	4	4	2	4	4	4
37	5	5	4	3	2	5	5	5	5	5	5	4	4	4	4	4	4	4	4	5	3	5	4	5	5	3	5	4	5	4	4
38	4	5	3	3	2	5	4	4	4	3	5	4	4	4	4	4	5	4	4	5	4	5	5	5	5	4	4	5	4	5	4
39	5	5	4	2	2	4	4	5	5	5	5	4	5	4	3	4	5	5	5	5	5	5	4	5	5	5	5	5	5	5	5
40	2	5	3	3	2	5	5	4	5	5	2	5	5	5	3	3	4	4	5	2	4	4	4	5	5	4	4	2	4	4	3
41	5	4	3	2	2	4	2	4	4	4	5	5	5	5	3	1	3	1	3	3	4	3	5	5	3	4	4	4	5	4	3
42	3	4	3	2	2	3	3	1	4	2	3	4	4	3	5	3	5	5	3	3	4	4	5	5	4	2	4	3	2	3	3
43	5	5	3	2	2	4	2	4	5	4	2	2	2	3	5	5	4	5	5	5	3	4	4	4	5	5	4	5	4	4	5
44	4	5	3	2	2	4	3	4	5	5	4	3	4	5	4	5	4	4	2	5	4	2	4	4	3	4	5	4	5	4	5
45	4	4	3	2	2	5	3	4	4	4	5	4	5	5	4	4	3	3	3	4	4	4	5	5	5	4	4	5	4	4	4
46	1	3	2	1	4	3	4	2	3	3	2	3	4	2	3	3	3	3	3	4	5	3	4	5	5	5	4	5	5	5	4
47	4	4	3	3	2	5	3	2	5	4	4	4	4	4	5	4	4	4	4	5	5	5	4	5	5	3	3	4	5	3	4
48	4	5	3	2	2	4	5	4	4	4	4	4	5	5	4	4	5	5	5	4	3	2	4	4	4	5	5	5	5	4	4
49	2	3	4	2	2	3	4	4	3	2	4	2	4	5	3	2	3	4	2	3	3	4	2	2	2	3	1	4	4	4	4
50	5	4	3	2	2	3	3	1	3	3	3	4	4	2	5	4	4	5	5	3	4	5	5	5	4	4	2	4	4	5	5
51	5	5	4	2	2	4	4	5	5	5	1	1	3	2	2	3	4	3	1	4	5	5	3	5	5	2	2	4	3	4	3
52	4	5	4	2	2	4	4	5	5	5	5	3	4	4	4	4	5	4	4	4	3	4	4	4	4	5	5	5	5	5	4
53	5	5	4	2	2	4	5	5	4	4	4	4	4	5	4	4	5	5	3	4	4	3	4	4	5	4	5	4	4	4	4
54	4	3	2	3	1	5	3	3	4	3	4	4	3	4	1	1	2	2	2	2	4	5	3	3	5	4	5	5	5	5	2
55	4	5	3	2	2	2	4	4	5	4	4	4	4	4	4	4	3	4	4	5	4	4	5	4	4	4	4	5	4	4	5
56	3	5	3	4	2	3	5	4	5	5	2	1	1	2	4	4	4	4	4	4	5	5	5	4	4	4	4	5	5	5	5
57	2	4	3	2	2	4	4	3	4	2	3	2	3	4	4	2	3	4	3	3	2	4	3	4	4	4	4	4	3	5	3
58	4	5	4	2	2	5	4	5	4	5	3	4	3	3	4	4	4	4	5	4	3	4	4	2	4	5	4	4	5	5	5
59	5	5	3	2	2	5	4	5	5	4	1	1	1	1	4	4	3	4	3	3	5	4	5	5	5	4	2	5	3	4	3
60	2	5	3	3	2	4	5	5	5	5	3	3	2	5	5	5	4	5	5	4	5	4	4	5	5	5	5	5	5	4	5
61	2	4	4	4	2	3	3	4	5	2	1	1	2	1	3	3	2	3	3	4	1	5	3	2	3	5	4	5	5	4	5
62	4	5	3	2	2	5	5	5	5	5	3	4	4	5	5	5	5	5	4	5	5	5	5	5	4	5	4	5	5	5	5
63	3	3	2	2	1	3	2	3	3	3	5	5	5	5	5	3	5	5	4	4	4	3	5	5	5	4	4	4	4	5	5
64	3	5	3	2	2	2	4	4	5	4	4	4	4	4	5	5	5	5	5	5	3	1	3	4	3	2	2	2	3	3	3
65	2	5	4	3	4	2	5	5	5	5	4	5	4	5	4	4	4	5	5	4	5	5	4	5	5	5	4	5	4	5	4
66	5	4	3	4	4	5	4	3	5	3	2	2	4	3	2	3	2	2	3	2	4	4	3	4	4	5	4	4	5	5	4
67	4	5	3	2	2	4	4	4	5	5	3	3	3	3	5	5	4	5	4	3	4	4	5	4	4	4	5	5	4	4	4
68	1	3	4	1	1	5	3	3	3	3	3	1	3	4	1	1	3	1	1	2	1	3	2	3	3	5	4	5	5	5	4
69	5	5	3	2	2	4	5	5	5	5	4	4	5	4	4	4	4	5	3	4	4	5	5	4	5	5	5	5	4	5	5
70	4	5	4	2	2	4	4	4	4	3	4	4	4	4	3	2	3	2	4	2	4	4	4	5	3	4	3	3	5	4	1
71	2	3	2	2	2	3	2	4	3	2	4	4	3	4	4	4	5	5	4	4	2	4	4	5	3	3	3	4	2	3	1
72	3	4	3	2	1	5	1	5	4	5	5	5	4	3	2	5	4	5	4	5	5	5	4	4	4	2	5	4	5	4	5
73	1	3	4	2	4	3	3	3	3	3	3	3	3	2	1	2	2	1	2	2	3	3	3	3	3	3	3	3	3	3	3
74	5	3	3	2	2	4	2	2	3	4	2	2	3	4	3	3	1	4	2	3	1	1	2	2	2	1	1	1	1	1	1
75	5	5	3	5	1	5	4	4	5	5	2	4	5	5	5	4	5	4	4	4	4	5	4	4	4	5	4	4	4	1	4
76	4	5	4	2	2	4	5	5	5	4	5	4	5	4	5	5	5	5	5	4	4	4	2	4	4	4	5	5	5	5	4
77	5	4	4	3	2	5	2	5	5	3	1	4	4	5	5	4	4	4	5	5	4	5	5	5	5	5	4	3	3	4	4
78	4	5	4	2	2	4	5	5	5	5	2	2	1	2	4	3	3	3	4	4	5	5	5	5	5	4	5	5	5	4	5
79	4	4	4	2	2	4	4	4	3	2	1	3	3	2	1	1	3	2	2	2	3	3	4	5	5	3	3	3	4	3	3
80	1	5	4	2	1	1	2	5	5	4	2	4	5	5	2	2	3	1	2	3	5	5	4	5	5	4	3	4	4	4	5
81	5	5	4	2	2	4	5	3	4	5	4	3	5	3	5	4	3	5	4	4	5	5	5	5	5	5	5	4	5	4	4
82	4	5	3	2	2	4	3	4	4	4	2	3	2	3	3	3	3	4	3	2	5	4	5	2	5	5	4	5	5	2	3
83	4	5	4	2	2	4	4	4	4	5	4	5	5	5	2	3	3	3	2	3	4	5	4	5	5	4	2	4	4	3	3
84	5	3	4	2	2	5	2	3	4	3	3	3	5	3	3	3	3	3	4	3	5	5	5	3	5	3	1	4	5	5	3
85	3	5	4	4	2	5	3	5	4	5	4	3	5	4	5	5	4	5	5	4	3	5	5	5	5	5	4	5	3	4	4
86	1	4	4	5	2	1	2	2	3	3	1	2	1	1	3	3	2	4	3	3	2	2	4	4	3	2	3	4	3	2	3
87	5	5	4	2	2	4	4	5	4	5	4	4	4	5	3	2	4	3	4	3	3	5	5	5	5	5	3	3	3	4	5
88	1	3	4	1	1	5	3	3	4	3	4	2	5	3	1	2	3	2	1	1	2	2	3	4	3	5	3	5	4	4	5
89	5	5	4	2	2	4	4	4	4	4	5	4	4	4	4	4	4	5	4	5	3	2	3	4	4	5	4	4	5	5	4
90	1	5	3	5	1	5	3	3	5	4	3	4	5	4	5	5	5	5	4	5	4	4	5	3	4	3	2	4	3	4	4
91	3	3	4	2	4	5	3	3	2	4	4	5	3	4	3	3	5	3	5	3	5	5	4	5	4	4	4	4	4	4	4
92	2	4	3	4	4	4	4	4	3	3	4	5	4	4	5	5	5	5	4	4	5	4	5	5	4	4	1	4	4	4	4
93	2	3	4	1	2	3	3	3	3	3	1	2	1	2	3	3	3	3	2	4	5	4	5	4	5	4	4	3	4	3	3
94	4	5	4	2	2	4	5	5	5	5	3	4	4	4	3	4	5	5	5	4	5	5	5	4	5	4	5	4	2	4	5
95	2	5	3	3	2	4	5	5	5	4	4	5	5	5	5	4	5	4	4	5	5	5	5	5	5	4	5	5	5	5	5
96	4	5	3	2	2	5	4	2	5	5	4	4	4	5	5	4	4	4	5	4	4	5	5	5	5	5	2	5	4	5	2
97	5	5	4	2	2	5	1	1	1	2	2	2	2	3	3	3	4	2	2	1	3	3	3	3	3	2	3	3	3	3	3
98	5	4	4	2	1	2	3	3	3	1	2	2	2	3	3	2	1	1	4	2	3	3	1	1	1	2	3	3	4	2	3
99	1	3	3	2	1	3	1	2	5	4	5	4	5	5	4	4	5	4	5	3	4	4	4	3	2	4	4	5	5	5	5
100	5	4	4	2	2	5	2	3	2	2	2	3	3	2	4	5	4	5	5	5	4	4	4	5	4	3	4	4	4	5	4
101	4	5	4	2	2	4	1	3	2	3	4	4	4	2	1	2	1	1	1	1	1	2	2	1	1	4	3	3	3	3	3
102	5	5	3	2	2	4	5	5	5	5	5	4	4	4	4	5	5	5	5	5	4	5	5	3	5	4	4	4	4	4	3
103	5	5	4	2	2	4	5	4	5	4	5	5	5	4	3	5	4	4	4	5	5	4	4	4	5	3	2	2	3	1	4
104	1	3	2	2	2	3	2	3	4	3	1	1	1	1	3	3	3	3	3	3	3	2	3	2	4	3	2	3	4	3	2
105	2	5	4	3	1	3	4	4	5	4	4	5	3	5	4	2	4	4	4	4	4	5	5	4	4	3	4	4	4	5	5
106	5	3	2	2	2	3	2	4	2	5	5	4	3	4	4	4	5	4	4	5	4	5	5	4	4	5	5	4	4	5	5
107	3	1	1	1	4	1	1	3	3	2	2	2	3	3	3	1	3	3	3	3	4	3	4	4	4	4	1	3	3	2	4
108	4	5	3	2	2	4	4	4	4	4	4	4	5	5	3	3	3	3	2	3	4	3	2	3	3	3	3	3	4	3	4
109	4	5	3	3	2	4	4	5	5	4	4	4	5	4	4	4	4	4	4	4	4	5	5	5	4	4	5	4	5	5	4
110	5	5	4	2	2	4	5	3	5	4	2	4	4	4	5	5	4	4	3	2	4	4	4	5	4	3	4	4	4	2	5
111	3	3	3	2	2	5	3	3	3	3	1	3	2	1	2	3	3	3	2	2	1	1	1	1	2	3	3	4	3	3	4
112	2	4	4	2	1	3	3	3	4	3	4	4	3	5	1	3	3	2	3	3	5	4	5	5	5	5	5	4	5	5	5
113	3	3	2	2	2	4	3	3	3	3	3	3	3	3	2	4	4	4	3	1	5	4	5	5	5	2	4	4	3	3	4
114	2	3	2	2	2	3	3	4	3	1	2	3	3	2	5	2	4	4	4	5	4	3	2	4	2	1	3	3	3	3	3
115	5	5	4	1	4	2	5	3	5	5	4	5	5	5	5	3	5	5	5	5	5	5	5	5	4	5	5	4	5	5	5
116	4	5	4	2	2	4	5	5	5	5	5	5	4	4	2	4	4	4	4	2	5	5	5	5	4	2	3	4	3	3	4
117	5	5	3	2	2	4	4	5	4	4	4	4	3	4	3	3	1	4	3	2	5	5	5	5	4	3	2	3	4	4	3
118	5	5	3	3	2	5	5	5	5	5	4	4	4	4	5	4	5	5	5	5	4	5	4	4	5	5	4	4	5	5	5
119	2	3	3	2	4	4	3	3	4	1	5	4	3	4	2	4	5	3	5	5	4	5	4	4	4	3	5	4	5	5	4
120	3	4	3	4	1	1	4	3	3	4	4	4	2	1	4	3	4	3	3	3	4	5	4	5	4	2	3	3	4	4	3
121	5	5	3	3	2	3	5	4	5	5	5	4	5	5	5	4	5	5	5	5	5	5	5	5	5	5	4	4	5	4	2
122	5	4	4	2	2	4	2	2	3	3	5	5	5	5	5	4	4	5	4	5	5	4	5	5	5	3	3	3	4	2	3
123	5	2	2	1	4	3	2	4	2	3	5	5	5	4	4	5	5	4	5	4	4	2	3	3	3	4	3	4	4	5	4
124	4	5	3	2	2	4	4	4	4	4	3	4	4	3	2	3	2	3	4	3	4	4	3	5	3	3	3	3	2	4	3
125	5	5	3	2	2	4	4	3	3	5	5	5	5	3	4	3	4	3	4	3	4	4	4	5	5	4	2	3	4	4	4
126	4	5	3	2	2	4	5	4	4	5	3	1	1	1	5	4	4	5	5	4	4	5	5	5	4	5	4	5	5	5	5
127	4	5	3	3	2	4	3	5	5	4	3	3	3	5	4	5	4	5	4	4	5	5	5	5	4	5	5	5	5	5	5
128	5	5	3	2	2	4	5	5	5	4	4	3	5	3	4	4	4	5	4	4	2	4	4	4	4	4	4	4	5	4	4
129	5	5	4	2	2	5	4	4	5	4	3	5	5	4	2	2	3	4	2	2	4	4	5	4	5	4	2	2	2	3	3
130	5	5	3	4	2	5	4	5	4	4	3	4	5	4	2	2	4	3	2	4	4	4	5	4	5	4	5	5	5	5	5
131	5	4	3	2	3	5	4	2	4	4	2	1	2	3	4	4	5	4	4	4	5	4	4	5	5	4	4	4	4	4	2
132	5	5	3	2	2	4	5	5	5	4	5	5	5	5	3	2	4	4	4	4	3	5	3	4	4	3	4	4	3	4	4
133	4	5	3	2	2	5	3	4	5	5	3	4	4	4	2	4	5	4	4	4	5	5	5	4	4	5	4	4	3	4	4
134	4	5	3	2	2	4	5	4	4	4	3	5	5	5	4	4	4	5	2	1	4	5	4	4	4	3	4	3	5	5	4
135	4	5	4	3	2	2	4	5	3	3	5	3	5	3	4	3	4	5	4	2	4	5	5	4	5	4	2	5	4	4	5
136	5	5	4	2	2	4	5	4	5	5	2	5	5	4	3	4	5	5	4	5	4	3	4	4	5	4	4	5	3	5	4
137	2	4	4	2	2	3	4	3	4	3	2	3	3	4	3	3	4	3	4	5	3	3	3	5	3	4	2	4	5	4	4
138	4	5	4	4	1	4	4	3	4	5	2	1	1	1	2	1	4	2	3	1	3	5	5	5	5	3	5	4	5	5	5
139	2	4	4	2	2	3	3	4	4	4	5	4	4	4	5	4	5	4	4	2	5	4	4	5	4	4	4	4	5	4	5
140	5	3	3	2	2	2	2	4	5	2	5	4	4	4	3	4	4	4	4	4	4	5	5	5	5	5	4	4	5	4	4
141	5	5	4	2	2	4	4	4	4	5	4	4	5	5	4	3	3	3	3	3	4	5	4	5	4	3	4	4	5	4	3
142	2	5	4	3	2	5	4	4	4	5	5	5	5	4	4	2	4	4	3	2	4	4	5	4	3	5	5	5	5	5	5
143	4	5	4	3	2	5	5	5	5	5	3	4	5	5	5	3	5	5	5	3	4	4	5	4	5	5	2	5	4	3	4
144	2	5	4	2	2	4	3	4	4	5	4	3	4	4	3	4	5	4	5	4	2	4	4	3	5	5	2	4	4	4	4
145	4	5	4	2	2	4	3	5	4	5	5	5	4	5	4	4	4	4	4	2	5	5	5	5	5	4	5	5	5	5	5
146	4	5	3	3	3	2	4	3	5	4	4	5	5	5	4	4	5	3	4	5	5	5	4	4	5	4	4	5	5	4	4
147	4	4	4	2	2	4	2	4	4	4	4	4	4	5	3	4	2	4	4	5	4	4	4	4	4	2	4	3	3	3	4
148	1	5	4	2	2	2	5	5	5	5	3	4	4	3	4	3	4	4	3	4	5	5	5	5	5	4	5	5	5	5	5
149	5	5	4	1	2	2	5	5	5	5	4	4	4	4	5	4	5	5	4	5	5	5	4	5	4	5	5	5	5	4	5
150	4	5	4	2	2	3	4	4	4	4	4	4	3	4	4	3	5	5	2	5	3	5	5	5	5	4	2	4	4	3	5
151	4	4	3	2	2	3	3	3	2	2	1	1	3	2	4	3	3	2	4	3	5	3	4	5	4	4	5	4	5	4	4
152	5	5	3	3	2	5	1	1	3	2	2	1	1	2	1	2	1	2	1	1	2	1	1	3	1	3	3	5	4	5	4
153	4	3	2	1	2	5	2	3	4	4	4	4	4	5	4	2	4	4	3	3	5	3	5	4	5	2	4	3	4	3	5
154	2	5	3	2	2	5	4	5	5	5	5	5	5	5	4	4	4	2	4	4	5	5	5	5	5	4	5	5	5	5	5
155	4	5	4	2	2	4	5	5	4	5	3	3	3	3	3	4	4	4	4	4	5	5	5	4	5	4	4	4	4	5	4
156	2	4	3	2	2	5	3	3	4	4	4	4	4	4	2	3	4	4	4	2	4	3	5	5	4	4	4	3	3	4	3
157	3	3	4	3	1	3	3	2	4	3	3	2	3	4	4	4	2	3	5	1	3	3	1	2	3	3	3	4	3	3	3
158	4	5	4	2	2	5	5	5	5	4	5	4	4	5	4	5	4	4	4	4	4	5	5	3	4	4	4	4	5	4	4
159	3	5	3	3	2	3	4	4	5	3	3	3	3	3	4	3	4	5	5	3	5	5	5	4	5	4	4	4	5	4	5
160	3	5	3	3	2	2	5	3	5	4	5	4	4	4	5	2	4	4	2	4	5	5	5	5	5	5	5	5	5	4	4
161	2	5	4	3	2	5	5	5	5	5	4	4	4	2	4	4	4	5	4	4	4	5	4	5	5	5	4	5	4	3	4
162	3	3	3	3	4	4	3	3	3	3	2	3	3	3	3	3	3	2	1	2	3	3	3	3	3	3	3	2	4	4	4
163	5	5	3	3	2	5	5	5	5	5	5	5	5	5	5	4	5	5	5	3	5	5	5	4	5	4	4	4	4	5	5
164	4	5	4	2	2	5	4	4	5	4	4	4	4	5	5	3	5	5	5	5	5	4	5	4	5	4	4	5	4	4	3
165	4	5	3	2	2	4	4	5	4	5	4	4	5	4	5	5	4	5	5	5	5	4	4	5	5	3	4	2	3	2	4
166	1	5	3	3	4	5	4	4	4	5	2	2	3	3	2	3	3	3	2	3	5	5	4	5	4	3	2	3	3	3	3
167	4	2	2	2	4	2	4	2	4	1	2	3	3	5	3	4	4	4	4	4	3	4	3	2	3	5	4	5	5	5	5
168	2	4	3	2	2	5	5	2	4	3	2	2	4	3	2	5	3	5	4	4	2	2	4	5	5	5	5	4	5	5	4
169	3	3	2	2	1	2	3	4	3	3	2	3	3	2	1	4	3	3	3	3	4	3	1	3	4	4	4	4	4	4	4
170	4	3	2	2	2	3	4	2	3	4	4	4	5	4	2	3	4	4	2	3	3	5	5	5	5	5	4	5	5	5	5
171	3	3	2	1	2	5	3	2	4	3	4	3	2	2	4	4	4	3	2	3	4	3	4	3	4	4	5	5	5	4	5
172	4	5	4	3	2	5	5	5	4	5	4	2	3	3	1	3	3	2	3	4	4	5	5	5	4	3	4	5	4	5	5
173	5	5	3	2	2	4	4	5	4	4	4	4	3	3	4	1	3	3	3	3	5	5	5	5	3	4	5	5	5	5	4
174	4	5	4	2	2	2	4	4	4	5	3	5	4	4	4	3	5	4	5	5	4	5	5	4	3	5	5	5	4	5	5
175	3	5	4	4	2	2	4	4	5	2	5	4	5	2	5	4	5	5	4	5	4	4	5	3	4	5	4	5	5	5	4
176	3	4	4	5	3	2	3	4	4	4	4	3	4	4	3	5	4	5	4	5	4	4	4	4	4	4	4	4	4	4	5
177	1	5	3	1	4	4	5	4	3	4	5	4	4	4	4	3	2	4	3	4	5	4	5	5	4	5	4	5	4	4	5
178	5	5	4	2	2	4	4	4	4	4	2	4	4	2	4	5	3	4	5	5	4	4	4	4	4	4	2	5	5	5	4
179	2	5	4	1	1	3	3	5	5	4	4	5	5	5	2	3	4	3	4	4	2	2	4	3	2	5	4	5	5	4	5
180	4	5	3	3	2	5	4	4	4	4	4	5	4	5	2	4	3	4	4	4	4	3	5	5	5	3	2	4	4	4	4
181	5	5	4	2	2	4	4	4	5	5	5	4	5	4	3	4	3	4	4	4	5	5	5	5	5	5	5	5	5	4	5
182	4	5	3	3	2	4	4	5	5	5	4	5	4	4	4	4	5	5	5	5	4	4	5	5	5	5	3	4	4	5	4
183	1	5	4	2	4	4	5	5	4	5	4	5	5	4	5	4	5	4	5	4	3	3	3	4	3	5	4	4	4	4	5
184	4	5	4	3	2	3	5	5	5	5	4	5	5	5	3	4	4	3	4	3	4	4	3	4	5	5	5	4	4	5	5
185	2	2	1	1	2	1	1	4	3	3	2	1	2	1	3	3	1	4	3	3	5	3	4	5	5	4	3	2	4	3	2
186	2	4	4	2	2	4	3	3	4	4	3	2	3	4	2	1	1	2	1	1	1	4	3	3	3	3	4	5	4	4	3
187	1	5	3	3	4	4	3	4	4	4	4	4	4	4	3	2	3	5	2	3	4	3	3	3	1	5	3	4	4	5	4
188	5	4	4	2	2	3	3	3	4	4	4	5	5	4	5	4	4	4	3	5	5	5	5	4	5	5	4	4	4	4	3
189	3	3	2	2	2	5	4	2	2	4	5	4	5	5	4	2	3	4	3	2	4	3	5	4	4	3	3	4	4	2	4
190	5	1	1	1	4	1	4	4	4	3	2	1	1	3	3	5	4	5	5	5	4	3	4	4	4	4	3	5	4	2	4
191	1	3	4	2	4	5	4	2	3	3	4	4	5	4	4	3	5	5	4	4	5	4	5	4	4	4	5	5	5	5	5
192	4	5	4	2	2	4	1	1	1	1	1	1	3	3	1	2	1	2	2	1	1	1	2	1	2	4	4	4	5	4	4
193	2	5	3	2	1	2	3	4	4	4	3	4	3	3	2	3	2	3	2	2	5	5	5	5	4	5	4	5	5	5	5
194	3	4	3	1	2	2	3	4	4	3	2	2	3	1	2	3	3	3	4	2	4	4	4	5	4	4	4	4	4	4	4
195	5	5	3	2	2	4	5	5	5	5	4	5	4	5	4	3	3	3	2	4	4	5	5	5	5	4	4	4	5	5	4
196	3	4	3	3	2	2	2	3	3	2	3	4	4	4	3	4	3	4	4	4	3	5	5	3	4	5	4	5	4	5	5
197	4	5	4	2	2	4	4	4	5	5	4	4	4	2	4	3	5	4	5	5	3	5	5	3	4	5	5	5	5	5	4
198	4	5	4	2	2	5	2	1	3	3	1	1	2	1	2	2	2	3	3	4	4	4	4	5	4	4	4	5	4	5	4
199	4	4	3	2	2	4	2	3	5	5	2	3	3	1	4	3	5	4	4	4	3	2	3	4	2	3	4	4	3	5	4
200	5	4	4	3	1	4	2	4	4	4	3	4	3	3	2	3	3	4	1	1	3	3	3	5	5	5	4	5	5	5	3
201	3	4	4	3	2	2	4	4	4	2	3	5	4	4	4	3	5	4	5	4	5	4	4	4	5	5	5	5	5	4	5
202	5	5	3	2	2	5	3	4	5	3	4	4	5	5	5	5	5	4	5	4	5	5	2	4	5	4	5	5	5	5	4
203	2	4	3	2	2	5	3	4	4	4	4	5	4	4	4	4	4	4	3	5	5	2	4	3	3	3	2	4	3	4	4
204	4	5	4	2	2	4	5	5	4	4	3	3	4	3	3	4	1	5	1	3	5	5	5	5	5	4	5	5	5	5	4
205	4	4	3	2	2	4	2	3	2	3	1	1	1	2	3	3	3	4	3	4	4	4	5	4	3	4	3	3	3	5	4
206	5	5	3	2	2	4	3	3	5	5	4	4	4	4	5	4	4	5	4	3	4	4	4	5	5	5	4	5	5	5	5
207	4	5	4	2	2	4	5	5	5	5	5	5	5	5	4	2	4	2	4	1	3	4	3	3	3	4	4	5	5	5	5
208	4	5	3	2	2	5	5	4	3	4	4	4	4	4	4	4	4	5	4	4	3	4	5	4	4	4	3	5	4	3	4
209	4	5	3	2	2	5	5	4	5	5	4	2	3	3	4	5	5	5	4	4	4	4	5	4	4	4	3	2	5	3	2
210	2	4	4	2	2	5	3	5	3	3	4	3	4	5	3	3	3	3	4	4	3	3	5	4	5	3	2	5	2	3	3
211	2	5	4	4	2	2	3	5	5	5	3	4	3	3	5	4	5	5	4	5	4	3	4	4	4	4	3	5	5	4	4
212	3	5	4	3	2	2	3	4	4	4	5	4	4	4	4	4	5	4	5	5	4	3	4	4	4	2	3	3	3	3	4
213	3	5	4	4	2	2	5	5	5	4	3	2	4	4	4	2	4	4	5	4	5	5	4	5	5	4	5	5	5	5	5
214	5	4	4	2	2	3	3	2	2	3	4	4	3	3	4	4	4	4	4	4	4	4	3	4	5	3	3	3	4	4	1
215	5	5	3	2	2	4	5	5	5	4	5	4	5	5	3	5	3	4	4	4	5	5	5	5	4	3	3	3	3	4	3
216	5	5	3	2	2	4	5	4	5	5	4	5	5	4	4	4	5	5	5	5	5	5	5	5	5	5	5	5	5	5	5
217	5	4	3	2	2	5	2	4	4	4	5	4	5	5	4	5	4	5	4	4	4	5	4	4	5	5	5	5	5	5	5
218	5	3	3	2	2	5	4	2	3	3	2	3	3	2	5	5	5	5	5	5	4	4	4	4	4	3	3	3	3	2	3
219	4	5	3	2	2	4	4	3	4	5	1	2	3	2	4	3	3	4	4	5	5	2	5	5	4	5	5	5	4	4	4
220	1	5	3	1	1	5	4	3	4	5	5	5	4	4	5	5	5	5	5	4	3	3	3	3	4	4	4	4	5	4	5
221	5	3	3	1	2	2	3	3	3	3	3	2	2	3	4	4	4	5	4	4	1	4	4	5	5	2	4	4	3	3	3
222	1	4	4	3	2	1	3	4	3	4	3	2	3	3	2	1	3	4	3	1	3	3	3	3	3	2	2	1	2	2	1
223	3	5	3	4	3	4	5	5	5	5	4	5	5	2	4	4	5	4	4	4	4	5	4	4	4	5	5	5	5	4	5
224	4	5	4	2	2	4	5	4	5	4	2	1	2	1	5	4	5	5	5	4	5	3	5	3	4	5	5	5	5	4	5
225	5	5	4	2	2	4	4	5	5	5	5	4	4	5	4	2	2	2	3	3	4	5	3	4	5	4	4	5	5	5	4
226	4	5	3	2	2	5	2	5	5	5	5	4	5	4	3	3	3	3	5	2	4	5	4	4	5	4	4	4	4	4	4
227	2	4	4	2	2	4	4	3	4	2	3	2	3	3	2	1	3	3	2	2	5	4	4	5	4	4	4	3	4	4	5
228	1	4	4	3	4	3	4	4	3	3	4	4	5	4	5	4	4	5	5	3	5	4	5	4	5	4	5	5	3	4	5
229	5	5	3	2	2	5	3	4	5	5	3	2	4	5	3	5	5	5	5	4	5	3	5	4	4	5	2	5	4	3	3
230	5	5	4	2	2	4	5	5	4	5	1	1	1	1	3	3	2	5	3	2	5	4	5	5	5	3	2	3	5	3	3
231	2	3	3	2	2	3	3	4	3	2	3	3	4	4	3	3	3	3	4	3	5	4	4	5	4	4	4	4	5	4	5
232	2	4	3	2	2	2	4	3	3	3	3	3	5	5	3	4	5	4	4	4	3	4	4	4	4	4	4	4	5	4	3
233	3	5	4	2	2	3	4	5	4	5	4	4	5	4	3	4	4	4	4	3	4	5	5	4	5	4	4	5	5	4	4
234	3	3	2	1	2	2	3	3	3	3	1	2	3	4	3	3	2	1	4	2	4	4	4	5	4	3	3	3	3	3	3
235	5	5	3	2	2	5	4	3	5	5	4	4	4	4	3	5	4	4	2	5	4	4	4	5	5	4	3	4	4	2	4
236	2	5	4	4	2	2	4	4	5	5	4	3	5	5	4	4	4	4	4	4	4	4	4	4	5	5	4	4	3	5	5
237	4	5	4	2	2	5	3	4	5	4	1	2	2	2	2	4	4	5	5	3	5	5	5	4	4	5	4	4	4	4	4
238	5	3	2	2	2	3	3	3	3	3	1	3	3	2	3	5	4	3	5	4	4	4	5	5	5	3	3	4	2	3	3
239	5	3	2	2	4	5	2	3	4	3	3	1	2	5	4	3	4	4	5	4	5	5	5	5	5	4	5	4	4	5	4
240	4	5	4	3	2	5	4	4	4	3	3	1	3	2	1	1	3	3	3	2	3	1	5	3	4	5	5	4	5	5	5
241	5	4	3	2	2	5	3	4	4	4	4	4	4	4	5	4	4	4	5	4	4	5	5	4	4	5	4	5	4	3	4
242	4	5	4	3	2	4	5	5	4	5	2	5	3	1	4	5	5	5	5	5	5	5	4	5	3	5	4	5	5	5	5
243	2	5	4	2	2	4	4	5	4	5	3	3	4	4	4	3	5	4	5	5	5	4	4	4	4	5	4	5	5	5	3
244	5	5	4	2	2	4	3	3	5	4	5	4	5	4	4	4	4	4	4	3	2	4	3	3	2	3	4	5	4	4	3
245	5	5	3	1	4	2	4	4	3	4	3	3	3	3	4	4	4	3	5	5	3	4	5	4	2	3	2	2	4	5	2
246	2	3	4	2	2	3	3	4	2	4	4	3	5	4	4	4	4	4	5	4	3	3	3	4	4	4	3	3	3	4	4
247	5	5	4	2	2	4	5	4	4	4	3	4	4	4	2	3	4	4	4	4	5	5	5	4	5	5	5	5	5	4	4
248	4	5	3	3	2	4	5	5	5	5	4	4	3	3	2	3	2	3	3	4	4	4	5	3	3	3	4	5	5	5	2
249	2	5	4	2	2	4	4	4	5	5	4	5	5	5	5	4	5	5	5	5	5	5	5	4	4	3	5	5	4	5	5
250	4	5	4	2	2	4	3	3	5	5	4	4	4	5	2	3	3	3	3	1	4	5	5	4	5	5	4	4	3	4	3
251	4	4	3	2	2	3	4	4	2	5	4	3	4	2	3	2	2	2	3	3	4	5	5	3	2	5	4	5	5	4	3
252	5	5	4	2	2	4	5	5	4	5	5	5	5	5	1	2	3	3	3	1	5	4	5	5	5	4	5	4	4	5	5
253	2	3	4	3	4	3	3	5	3	2	5	4	4	4	5	4	5	5	5	4	3	4	2	2	3	5	4	4	5	4	2
254	4	4	3	3	2	5	3	4	4	4	5	5	5	5	4	5	5	4	5	5	4	5	5	5	5	4	5	4	5	5	4
255	4	5	4	3	2	5	4	5	5	4	4	5	5	5	5	5	5	5	5	5	5	5	5	5	5	3	3	3	4	2	3
256	5	3	4	1	3	5	3	2	4	4	4	4	5	4	4	4	4	4	4	3	5	4	4	5	5	4	3	4	5	4	5
257	4	5	3	2	2	4	3	4	4	5	4	4	4	5	4	5	5	5	5	3	4	4	4	4	5	5	5	5	5	5	4
258	2	5	3	2	3	3	5	5	5	4	4	4	4	4	4	3	3	4	3	2	3	4	5	4	5	4	5	4	5	3	4
259	3	5	3	4	2	4	2	4	5	4	5	5	5	4	3	1	4	2	5	4	3	5	5	4	4	5	5	5	5	5	5
260	5	5	4	2	2	4	5	5	5	4	5	3	4	4	4	4	5	5	4	3	5	5	4	5	3	4	4	3	5	4	5
261	1	2	1	2	4	3	3	3	2	4	3	3	2	2	2	3	2	3	3	3	3	3	4	5	3	3	4	4	4	4	4
262	2	5	3	3	2	4	5	5	5	5	5	3	4	4	5	5	5	5	5	4	4	3	4	4	3	4	5	4	5	5	5
263	4	5	3	2	2	4	3	5	5	5	3	3	4	3	5	5	4	5	4	5	5	5	5	4	5	5	5	5	4	4	5
264	2	4	4	4	2	4	4	3	4	3	4	4	4	4	4	4	4	3	5	4	4	5	5	5	5	3	3	3	3	5	3
265	5	2	1	1	1	1	3	2	3	3	1	1	2	1	5	4	5	4	4	4	5	2	4	3	4	5	5	5	5	5	5
266	2	5	4	2	2	3	5	5	5	5	5	3	4	5	4	5	3	3	4	4	4	3	4	5	4	4	2	5	5	5	4
267	2	5	3	3	2	5	4	3	4	4	4	4	4	4	5	3	5	5	5	5	5	4	5	4	4	4	5	5	5	5	5
268	5	5	4	2	2	5	4	4	4	3	4	4	4	5	4	4	3	4	4	4	5	4	5	5	5	5	5	5	4	5	4
269	5	5	3	3	2	5	4	5	4	4	4	3	4	4	4	5	4	4	4	4	4	5	4	4	4	4	2	4	4	4	4
270	5	4	4	1	1	3	2	2	2	4	5	5	5	5	4	3	2	3	3	4	4	5	5	5	4	5	4	5	4	5	5
271	3	5	3	2	2	3	5	4	5	5	2	4	4	2	5	4	5	5	5	5	4	5	4	4	4	3	4	5	5	5	5
272	2	5	3	2	2	5	4	3	5	4	3	2	4	3	3	4	4	5	3	4	1	3	4	2	2	4	5	5	5	5	5
273	4	5	4	3	2	4	5	5	5	5	4	5	5	4	4	5	5	5	4	5	3	3	4	5	3	5	5	5	5	4	5
274	5	4	4	2	2	5	4	3	4	4	4	3	4	3	4	3	5	5	4	5	4	4	5	4	3	4	2	4	5	5	4
275	5	2	1	1	3	1	3	3	3	2	5	5	5	5	4	3	4	2	4	4	4	5	5	5	5	4	4	4	5	5	3
276	1	5	3	1	2	4	4	4	4	5	4	5	4	5	4	4	4	5	4	4	5	4	5	5	4	4	4	5	5	5	5
277	4	5	4	2	2	5	4	4	4	4	5	5	5	5	5	5	5	5	5	5	4	4	5	5	5	2	3	4	5	5	5
278	4	5	3	2	2	3	5	5	5	4	4	4	4	4	5	4	4	4	5	4	4	4	5	5	3	4	5	5	5	5	5
279	4	5	4	2	2	4	5	4	4	4	4	5	5	4	2	3	5	4	3	4	5	5	5	5	5	3	4	5	4	4	5
280	5	4	4	3	2	3	5	2	4	4	4	4	4	4	3	2	4	3	3	3	5	5	5	5	5	4	1	3	4	3	2
281	5	5	3	2	2	5	5	4	5	3	4	3	5	4	4	4	5	5	5	5	5	5	4	5	5	5	5	5	5	4	5
282	5	5	3	3	2	4	5	4	4	4	5	5	4	5	5	4	4	5	5	4	5	3	4	5	2	4	4	4	4	4	5
283	5	2	2	1	4	5	3	2	3	4	2	1	1	1	4	2	2	4	2	3	3	3	4	3	1	4	2	2	5	3	2
284	5	5	3	2	2	4	4	4	5	5	5	5	5	5	5	4	5	5	5	5	5	4	4	5	5	5	4	5	5	5	3
285	4	1	1	1	2	5	4	4	2	5	5	5	4	3	3	4	5	4	4	3	4	3	4	4	4	4	3	4	5	4	4
286	5	5	4	2	2	4	4	3	5	5	4	4	4	5	3	2	2	3	3	3	4	4	5	4	5	4	4	5	3	3	2
287	5	5	3	2	1	3	4	3	5	4	4	5	4	4	4	2	4	4	4	4	3	4	5	5	4	4	3	4	4	4	4
288	5	5	4	2	2	4	4	5	4	5	3	3	3	4	3	4	5	4	4	5	4	4	5	4	4	4	5	5	4	5	5
289	5	5	3	2	2	4	4	4	5	5	5	5	5	5	5	4	5	5	5	5	5	4	4	5	5	5	4	5	5	5	3
290	3	5	3	5	2	4	5	5	4	5	4	3	4	3	3	4	5	4	3	5	3	4	4	5	1	5	4	5	4	3	4
291	5	3	3	3	2	5	2	3	4	3	2	1	1	1	4	4	4	5	5	4	3	3	3	4	3	3	4	4	3	4	4
292	3	4	4	2	2	2	3	4	4	3	2	4	4	3	2	2	2	2	3	4	2	3	3	2	2	1	1	2	1	2	1
293	2	4	3	3	2	2	4	3	4	3	5	5	5	5	5	3	4	3	2	3	4	5	5	5	4	3	5	5	5	5	5
294	5	5	3	2	4	1	3	5	4	5	4	4	5	5	4	4	5	5	4	4	5	5	5	5	5	4	3	4	5	5	4
295	5	5	3	2	2	5	4	4	4	4	4	5	5	3	4	4	5	4	4	3	4	2	4	5	4	5	5	5	5	5	4
296	4	5	3	1	3	3	5	5	5	5	4	2	4	4	4	4	5	4	3	4	4	4	4	4	4	5	5	4	4	5	4
297	4	5	3	2	2	5	2	2	1	2	1	1	2	2	2	3	3	2	1	3	3	3	3	3	1	3	3	3	5	1	3
298	3	4	4	3	2	1	3	3	4	4	2	4	5	2	1	3	2	3	3	3	4	3	5	2	5	4	4	4	4	3	4
299	5	5	4	2	2	4	5	5	5	5	4	4	4	5	4	4	5	5	5	5	5	4	5	5	5	3	4	5	5	3	4
300	2	4	3	2	2	4	4	4	2	4	4	3	3	3	5	5	5	4	4	2	5	3	5	3	4	5	5	5	5	5	5
301	2	5	4	2	1	4	4	5	4	4	4	4	3	3	5	5	5	5	5	4	5	5	5	5	4	2	3	3	5	4	4
302	4	5	3	3	2	4	5	3	5	5	4	4	5	5	5	4	5	5	5	5	5	4	5	4	4	5	5	5	5	5	5
303	4	5	3	4	4	1	5	5	5	5	5	5	5	5	4	3	3	5	4	5	5	5	5	5	4	5	5	3	4	5	5
304	5	5	4	2	2	4	5	4	3	4	4	4	5	4	4	4	4	4	4	4	3	5	4	5	3	4	4	2	3	5	3
305	5	5	4	2	2	5	5	4	3	4	4	4	4	5	4	4	4	5	5	4	4	5	4	5	5	4	4	4	2	3	4
306	1	3	3	2	2	3	3	3	4	3	3	3	1	2	3	3	3	3	4	2	4	3	4	4	4	3	2	3	4	3	2
307	2	5	4	3	2	5	4	4	5	5	3	3	2	3	5	5	5	5	5	4	4	3	3	3	3	3	3	5	5	4	4
308	4	5	3	2	2	4	4	3	5	5	3	4	2	2	4	4	3	4	4	5	4	3	4	4	5	4	4	4	4	4	4
309	4	3	3	2	2	4	2	3	4	4	4	4	5	5	4	4	4	4	2	3	2	4	4	3	4	5	4	5	5	5	5
310	5	2	1	1	3	5	2	3	3	3	4	1	4	2	4	3	5	4	4	4	5	5	5	4	5	4	4	4	3	4	4
311	4	3	4	2	1	3	3	3	3	3	2	2	4	1	3	3	3	3	3	2	5	3	4	4	3	3	3	4	3	2	3
312	1	5	3	3	4	5	4	4	4	5	2	2	3	3	2	3	3	3	2	3	5	5	4	5	4	3	2	3	3	3	3
313	3	3	3	2	1	4	3	4	3	2	5	5	5	5	3	3	3	3	3	3	3	5	4	4	4	4	5	5	5	5	5
314	4	5	3	4	4	3	3	4	5	3	5	5	5	5	2	1	2	1	1	1	3	3	2	3	4	3	4	3	3	5	4
315	5	5	4	2	2	4	5	5	5	5	4	3	4	4	4	3	3	3	3	3	4	5	5	4	5	3	5	5	4	5	5
316	2	4	4	2	2	2	4	3	5	3	4	4	4	4	5	3	5	5	5	5	5	4	4	4	5	4	4	4	5	5	5
317	4	4	4	2	2	4	3	3	4	4	4	5	5	4	4	1	4	3	4	4	5	3	5	4	3	4	4	5	5	4	5
318	2	3	2	3	2	1	2	4	3	4	2	2	2	4	5	3	3	3	3	4	2	3	5	2	3	2	3	4	5	3	4
319	2	3	4	2	2	3	3	3	4	2	5	5	5	5	4	3	5	5	4	5	5	5	5	4	4	5	5	5	5	5	4
320	4	5	3	3	2	4	5	5	5	5	4	5	5	5	3	4	4	3	4	3	4	4	5	4	5	4	4	3	4	5	3
321	4	5	4	2	2	4	4	4	4	4	5	3	5	4	3	4	3	5	4	5	4	3	4	3	4	4	4	4	4	3	5
322	2	5	4	3	2	5	5	4	5	5	4	4	4	3	4	4	4	4	4	3	4	4	5	3	5	4	4	4	5	5	5
323	5	3	2	1	2	3	4	4	2	3	2	3	1	2	3	3	3	4	4	4	3	4	3	5	4	4	4	5	5	3	4
324	5	5	3	2	2	5	4	4	5	4	5	4	5	5	4	5	4	4	5	5	3	4	3	3	4	4	5	5	5	5	4
325	3	2	1	1	3	1	3	3	2	4	1	2	2	1	1	1	2	1	1	1	1	1	1	1	1	1	1	1	1	1	1
326	3	5	3	1	2	5	5	4	4	5	1	1	2	1	3	3	4	2	3	3	4	5	4	5	5	5	3	4	5	4	3
327	5	5	4	2	2	4	5	4	4	5	2	1	3	4	3	4	5	4	2	4	3	5	5	4	4	5	5	5	5	5	5
328	4	5	3	3	2	3	5	4	5	5	5	5	5	5	4	2	3	4	5	5	5	5	5	5	5	5	5	5	5	5	4
329	2	4	3	2	2	4	3	3	2	2	1	3	2	3	3	3	3	3	4	3	4	2	3	4	3	2	4	3	3	3	4
330	2	4	3	3	4	3	3	3	4	3	2	3	4	3	3	3	4	5	3	2	3	3	3	4	3	4	5	5	5	5	4
331	2	4	3	3	1	4	3	3	4	4	5	5	5	5	5	5	5	5	4	5	5	4	4	4	4	5	5	5	5	5	5
332	5	5	4	2	2	4	4	4	4	5	4	3	4	4	3	4	5	4	5	4	2	4	3	4	4	5	4	5	5	4	4
333	5	5	3	2	2	4	5	5	5	4	4	3	4	5	4	5	4	5	5	5	5	3	4	4	4	4	4	4	5	3	5
334	3	5	3	3	2	3	5	5	5	5	4	4	5	4	4	3	2	4	3	3	5	5	5	5	5	2	3	3	2	3	3
335	4	5	3	3	2	5	4	5	3	5	5	3	3	4	4	3	4	2	3	4	4	5	5	4	5	3	4	5	5	5	5
336	5	4	3	2	2	4	2	4	3	4	4	5	4	4	4	1	2	4	4	3	2	3	5	2	3	5	5	5	5	5	5
337	5	5	4	2	2	4	4	5	4	4	4	4	4	5	3	4	4	3	4	4	4	3	4	4	4	5	5	5	5	3	5
338	4	5	3	2	2	5	4	4	4	5	2	3	3	2	3	3	3	4	2	3	4	2	3	3	3	3	4	2	3	2	2
339	2	5	4	3	2	5	3	5	5	3	4	4	4	4	5	5	5	5	5	5	3	4	5	4	4	3	3	3	4	3	3
340	4	5	4	3	2	5	5	5	5	5	3	4	5	5	5	3	5	5	5	3	4	4	5	4	5	5	2	5	4	3	4
341	4	1	1	1	1	4	5	3	3	4	2	2	1	2	4	5	5	5	4	4	4	5	4	5	4	3	3	4	2	4	4
342	4	5	4	2	2	4	4	5	5	5	4	5	4	4	4	4	2	3	3	4	3	3	5	5	3	4	4	5	4	5	4
343	1	3	4	1	4	5	3	3	3	4	1	1	2	2	3	1	4	3	4	4	3	4	4	4	3	3	3	3	3	2	3
344	2	5	3	2	4	5	5	4	4	4	4	4	4	4	5	5	5	5	5	4	5	5	4	5	5	4	5	4	5	5	4
345	2	5	4	2	2	4	5	5	5	4	4	4	4	5	5	5	5	5	5	5	4	4	5	5	5	2	3	3	5	4	2
346	5	5	4	3	2	5	4	5	4	2	4	5	4	5	4	5	4	5	3	4	3	4	3	4	5	3	3	5	4	4	4
347	5	3	4	2	2	5	3	3	3	3	3	5	2	4	4	5	4	5	4	4	3	4	3	3	4	4	4	3	4	4	5
348	4	5	3	2	2	5	4	5	5	4	3	3	2	4	4	4	4	3	4	5	4	4	4	5	4	5	5	4	4	5	5
349	2	5	3	3	2	5	5	5	5	5	4	4	3	2	4	5	5	5	5	5	4	5	4	5	4	4	4	2	4	3	5
350	3	4	4	2	1	1	4	4	3	4	4	3	3	2	3	2	2	4	3	2	2	3	4	4	2	5	5	4	5	5	5
351	3	2	2	1	3	3	1	3	4	3	3	2	2	1	2	3	3	5	3	2	3	5	5	5	4	2	3	2	4	3	2
352	5	3	3	2	1	3	2	3	4	2	2	3	2	3	3	3	3	3	4	4	2	1	1	1	1	1	1	1	2	2	1
353	2	4	4	2	2	5	1	3	3	3	3	3	4	4	5	3	4	5	5	4	3	3	5	4	4	4	3	3	5	3	4
354	4	4	4	2	2	4	3	4	4	3	3	4	2	4	5	5	5	5	5	4	2	3	3	4	4	3	4	3	3	4	3
355	3	3	4	2	2	5	3	2	3	3	1	1	1	3	2	3	3	3	2	3	4	4	5	5	5	5	3	5	4	4	2
356	4	3	3	2	2	4	3	3	4	3	5	4	4	4	4	5	4	4	2	4	5	4	5	3	5	2	4	4	5	5	5
357	5	5	3	2	2	4	4	3	5	5	4	5	4	4	4	5	5	5	5	5	5	5	5	5	5	3	4	5	4	4	4
358	2	3	3	2	2	4	2	3	4	2	2	3	5	2	4	4	4	3	2	4	4	4	3	5	5	2	4	4	3	3	4
359	3	5	3	1	2	4	5	4	4	4	4	5	4	4	4	3	2	4	4	2	4	5	4	5	4	4	4	3	5	4	5
360	4	5	4	3	2	3	5	4	5	5	3	4	3	4	5	5	4	5	5	4	4	4	4	2	5	5	5	5	5	5	4
361	2	5	3	5	3	2	4	4	5	5	5	5	4	4	4	4	5	3	5	4	3	4	5	4	4	4	4	4	4	5	3
362	2	5	3	3	2	5	4	5	5	5	5	3	4	5	5	4	5	5	4	5	3	2	4	4	4	3	4	5	5	4	4
363	2	4	4	3	2	5	3	3	3	2	3	5	4	5	4	4	4	4	4	4	5	5	4	5	3	3	5	5	5	4	5
364	4	4	3	2	2	5	4	5	2	4	2	2	2	1	3	2	3	4	2	4	3	4	5	3	4	2	3	3	3	3	3
365	5	5	4	2	2	3	3	3	5	4	4	4	4	4	3	3	3	3	3	2	5	5	5	5	5	5	5	5	5	5	4
366	3	4	4	2	2	3	3	4	3	4	5	4	5	5	3	3	2	4	3	2	2	4	3	3	3	3	1	4	3	3	3
367	5	3	4	2	2	2	2	3	3	3	4	4	4	4	3	1	3	2	2	3	4	5	3	5	5	3	3	3	4	2	2
368	3	4	4	2	2	3	3	3	5	4	5	4	5	4	3	3	4	4	5	4	5	5	5	4	5	3	4	3	3	3	3
369	5	5	4	2	2	4	5	5	4	5	3	5	5	4	4	4	4	4	5	4	4	4	3	5	2	4	4	4	5	4	5
370	4	5	3	2	2	4	4	4	4	4	5	5	5	5	2	3	3	3	2	3	4	3	4	5	2	4	5	4	5	4	4
371	4	5	4	2	2	4	4	4	4	4	3	5	5	5	4	4	3	5	4	4	4	4	4	4	4	4	4	5	5	5	5
372	3	5	3	4	2	2	4	4	4	4	4	4	4	5	3	5	5	4	3	4	5	5	5	5	5	2	4	3	4	4	4
373	5	5	3	3	1	2	4	3	5	5	5	5	5	5	5	5	5	4	5	4	5	3	5	5	5	3	5	5	5	5	5
374	4	5	3	2	2	5	4	4	5	4	2	4	4	4	4	3	4	5	2	4	4	5	5	5	4	4	5	5	5	5	4
375	5	4	3	2	3	1	3	4	4	4	4	4	4	4	3	3	4	4	5	5	2	4	4	3	2	5	5	5	5	5	4
376	5	5	3	2	2	5	4	4	5	5	3	4	5	4	5	4	5	5	4	3	3	4	5	4	4	4	4	5	4	5	4
377	3	5	3	5	3	5	5	5	5	5	3	3	2	3	3	3	3	3	3	4	3	5	5	5	4	4	3	5	4	4	4
378	4	5	3	2	2	4	3	4	4	4	5	5	5	4	3	3	5	3	4	4	4	5	5	3	5	4	4	5	4	5	5
379	4	5	4	2	2	4	4	5	4	4	3	2	3	3	5	3	4	5	5	5	5	5	5	5	4	5	3	4	5	4	4
380	2	5	4	2	2	5	4	4	5	5	2	4	3	5	5	5	5	5	4	5	3	4	4	4	2	4	5	5	5	4	4
381	2	5	3	3	2	4	5	5	5	4	3	5	4	5	5	3	5	5	4	3	2	4	3	3	2	5	4	5	5	4	5
382	4	5	4	2	2	4	5	4	4	5	4	4	2	4	2	3	4	2	2	2	4	5	5	5	4	3	5	3	4	3	2
383	5	5	3	3	2	2	4	4	4	4	1	5	3	3	5	5	4	5	4	5	5	4	5	3	5	5	3	4	5	4	3
384	2	3	3	1	2	5	3	3	3	3	1	2	4	2	2	2	3	2	1	3	3	3	3	3	4	3	3	3	3	3	3
385	4	5	4	2	2	5	3	4	4	4	4	4	3	4	2	4	3	5	5	4	3	3	4	3	3	4	3	4	4	4	3
386	4	5	3	4	4	3	3	4	5	3	5	5	5	5	2	1	2	1	1	1	3	3	2	3	4	3	4	3	3	5	4
387	4	3	4	1	2	5	3	2	4	3	4	4	4	4	4	3	4	5	5	3	2	4	3	2	2	4	4	4	4	4	4
388	1	4	3	4	1	5	3	4	4	4	3	4	4	5	3	4	5	3	5	4	4	4	3	4	4	2	5	4	5	4	4
389	1	5	4	1	1	4	1	1	3	3	1	3	2	1	3	2	4	3	3	3	2	4	3	5	2	4	2	4	5	4	5
390	5	3	3	2	2	5	3	2	3	3	2	2	2	2	1	2	3	2	2	2	3	3	3	4	3	5	5	4	3	4	4
391	5	5	3	2	4	1	3	5	4	5	4	4	5	5	4	4	5	5	4	4	5	5	5	5	5	4	3	4	5	5	4
392	2	4	3	3	2	2	4	3	4	3	5	5	5	5	5	3	4	3	2	3	4	5	5	5	4	3	5	5	5	5	5
393	2	2	2	1	1	5	3	3	4	2	2	3	4	2	2	2	3	2	3	2	5	5	4	5	5	3	1	5	3	4	3
394	2	5	3	4	2	3	5	3	5	4	5	5	4	4	5	4	5	5	5	5	3	4	5	5	5	5	5	5	5	5	5
395	4	5	4	2	2	5	4	5	4	5	4	4	5	4	5	4	5	5	5	5	4	3	4	4	5	3	2	3	3	3	3
396	3	5	3	2	2	3	5	5	5	4	3	2	2	3	2	4	3	4	5	4	4	5	5	4	4	5	4	5	4	4	5
397	5	4	3	1	1	2	4	3	3	3	4	5	5	5	1	1	1	1	1	1	4	5	5	5	5	3	5	3	3	5	5
398	4	5	3	2	2	4	5	4	4	4	5	4	4	4	4	4	4	5	4	5	2	1	4	3	3	4	4	4	4	4	5
399	4	5	4	3	2	5	5	4	4	4	3	3	4	5	2	3	4	4	4	4	5	4	5	4	5	5	4	5	4	4	2
400	5	5	4	2	2	5	4	5	5	5	2	4	3	2	2	3	4	5	4	4	5	5	5	5	4	3	4	4	4	5	4
401	4	5	3	2	2	4	4	5	4	4	5	5	5	5	4	3	5	5	5	5	3	4	5	4	4	4	5	4	4	4	4
402	3	4	4	2	2	2	3	4	4	3	2	4	4	3	2	2	2	2	3	4	2	3	3	2	2	1	1	2	1	2	1
403	1	1	1	1	3	1	4	4	4	3	5	5	5	5	2	1	1	2	1	3	5	5	4	4	4	4	3	5	5	5	4
404	5	2	2	2	4	3	2	2	4	3	4	4	4	3	4	4	4	5	4	5	4	4	5	5	5	4	5	5	3	5	4
405	4	5	3	2	2	5	4	4	5	5	4	5	5	4	5	5	5	4	5	4	4	4	5	5	5	5	4	5	5	4	5
406	4	3	4	1	1	2	2	3	3	4	3	2	4	3	3	3	4	3	3	3	5	5	5	5	4	3	3	2	3	5	3
407	5	5	4	3	2	4	4	4	4	4	5	5	5	4	2	2	3	3	4	3	4	4	4	4	5	5	5	5	5	5	4
408	5	5	4	2	2	4	4	3	5	4	5	5	5	4	5	4	4	5	4	5	4	4	5	3	4	5	4	5	5	4	5
